# Supplementary material for: The Impact on Audience Engagement of Coordinating a Public Health Campaign on Antimicrobial Resistance Through a Network of Health Content Creators: Longitudinal Observational Study
Source: JMIR Public Health Surveill. 2026 Mar 27;12:e86587. doi: 10.2196/86587 (PMC13027679; doi:10.2196/86587)
Supplement: Multimedia Appendix 2 [file publichealth-v12-e86587-s002.xlsx]

## Sheet: Simplified table 
Video ID	Video description	Video duration in Seconds	Video format	View count	Like count	Comment count	Published date	Data collection date	Time since upload (Days)	Time since upload at data collection (months)	Paired by Topic	Video description	Video duration	Video format	View count	Like count	Comment count	Published date	Data collection date	Time since upload (Days)	Time since upload (months)	Paired by Recency	Video description	Video duration	Video format	View count	Like count	Comment count	Published date	Data collection date	Time since upload (Days)	Time since upload (months)	Number of baseline videos	Baseline video View count (Median [Q1; Q3])	Baseline video Like count (Median [Q1; Q3])	Baseline video Comment count (Median [Q1; Q3])
V1	Explanation of how AMR develops, why it’s a growing global health threat, and what we can do to slow its spread.	120	Long form	69	4	5	2024-09-25	2025-04-04	191	6	P1	Explanation of what clinical research is, types of research and ethical considerations	120	Long form	42	4	0	2023-08-28	2025-04-04	585	19	R1	Explanation of what clinical research is, types of research and ethical considerations	120	Long form	42	4	0	2023-08-28	2025-04-04	585	19	84	496.5 [402.8; 1243.5]	15.5 [7; 35]	0 [0; 2]
V2	Explanation of the gravity of the issue of AMR, how it develops, and actions to slow its development	60	Shorts	987	37	1	2024-09-27	2025-04-04	189	6	P2	Introduction of a new vaccine against a deadly parasite - malaria and the significance of this development	60	Shorts	409	34	5	2024-07-28	2025-04-04	250	8	R2	Introduction of a new vaccine against a deadly parasite - malaria and the significance of this development	60	Shorts	409	34	5	2024-07-28	2025-04-04	250	8	67	1210 [840.5; 4817.5]	56 [33;153]	3 [2; 7]
V3	Explanation of how AMR develops, why it’s a growing global health threat, and personal actions to take to slow its spread.	61	Shorts	602	20	2	2024-09-25	2025-04-04	191	6	P3	Explanation of the threat of TB, the significance of the issue, how antimicrobial resistance will affect TB treatment, and the need to use antibiotics responsibly and invest in research	59	Shorts	426	20	1	2024-09-30	2025-04-04	186	6	R3	Explanation of the threat of TB, the significance of the issue, how antimicrobial resistance will affect TB treatment, and the need to use antibiotics responsibly and invest in research	59	Shorts	426	20	1	2024-09-30	2025-04-04	186	6	84	496.5 [402.75; 1243.5]	15.5 [7; 35]	0 [0; 2]
V4	Explanation of how AMR develops, why it’s a growing global health threat, and what we can do to slow its spread.	58	Shorts	640	42	11	2024-09-26	2025-04-04	190	6	P4	Explanation of what white blood cells do	18	Shorts	431	7	0	2024-10-07	2025-04-04	179	5	R4	Explanation of what white blood cells do	18	Shorts	431	7	0	2024-10-07	2025-04-04	179	6	84	496.5 [402.75; 1243.5]	15.5 [7; 35]	0 [0; 2]
V5	Explanation of what AMR is, personal actions that we can take including not misusing Abx and vaccination. Suggestion of how AMR could be linked with mental health issues.	167	Long form	144	11	20	2024-09-26	2025-04-04	190	6	P5	Advocacy for a mental health-based project	147	Long form	45	9	0	2023-11-29	2025-04-04	492	16	R5	A podcast with an invited guest discussing the stigma of therapy within a specific ethnic community, and the personal story of the guest in undergoing therapy	4858	Long form	76	5	3	2024-10-18	2025-04-15	179	6	39	230 [82.5; 462.5]	8 [6; 14]	0 [0; 3]
V6	Explanation of the coordinated social media campaign, what AMR is, how AMR occurs, why it's important that we draw attention to AMR, and personal actions that we can take to stop AMR	283	Long form	99	7	4	2024-09-26	2025-04-04	190	6	P6	Explanation of acute, preventative and non-drug migraine treatment, medication overuse headache, and when these treatment should be used and how they work.	475	Long form	314	12	8	2024-02-16	2025-04-04	413	13	R6	Explanation of one can undertake their work as a private clinician	1108	Long form	417	22	14	2024-09-20	2025-04-15	207	6	12	273 [153.5; 466.8]	10.5 [8.8; 14]	3.5 [0; 6.5]
V7	Information on the threat of AMR, including clinical encounters of resistance, the gravity of the issue, personal actions that we can take.	90	Long form	27	0	1	2024-09-26	2025-04-04	190	6	P7	Advocating for individuals to stop using antibiotics for viral infections, due to the growing threat of antimicrobial resistance, and explanation of own clinical encounter with AMR.	79	Long form	4	0	0	2024-05-19	2024-11-26	191	6	R7	Advocating for individuals to stop using antibiotics for viral infections, due to the growing threat of antimicrobial resistance, and explanation of own clinical encounter with AMR.	79	Long form	4	0	0	2024-05-19	2024-11-26	191	6	1180	151.5 [46; 566]	3 [1; 11]	0 [0; 1]
V8	Interview with head of research of a charity, explaining the global threat of AMR, what AMR is, examples of patients vulnerable to AMR, including patient stories. The video highlighted the importance of developig new antibiotics and personal actions individuals can take to change the situation.	354	Long form	33	0	0	2024-09-26	2025-04-04	190	6	P8	Interview with the chair of the charity, and what the charity is doing to improve antibiotic research and working with other organisations in improving antibiotic usage.	232	Long form	12	0	0	2023-06-24	2025-04-04	650	21	R8	Priority setting for chronic and complex urinary tract infection, including patient and public involvement	426	Long form	90	0	0	2024-03-25	2025-04-15	386	12	35	7 [3; 32.5]	0 [0; 0]	0 [0; 0]
V9	Advocating the practice of good bathroom habits to prevent urinary tract infections	18	Shorts	488	31	2	2024-09-26	2025-04-04	190	6	P9	Explanation of how a urine infection can affect PSA levels	55	Shorts	35	3	1	2024-07-08	2024-12-27	172	5	R9	Advocating for individuals to recognise early signs of liver disease and take action	34	Shorts	436	6	0	2024-10-18	2025-04-15	179	6	99	421 [103.5; 504]	7 [4; 15]	1 [0; 2]
V10	Explanation of AMR, how to avoid antibiotic misuse, emphasis of AMR being a global issue, especially how it can disproportionate affect particular ethnic minority groups.	109	Long form	58	2	0	2024-09-26	2025-04-04	190	6	P10	Debunking a number of myths about vaccines within a specific ethnic group community using facts	201	Long form	40	3	0	2024-08-13	2025-04-04	234	7	R10	Celebrating the launch of an equity campaign amongst a specific community	82	Long form	9	1	0	2024-10-15	2025-04-15	182	6	46	102.5 [38.5; 405.5]	4 [2; 7]	0 [0; 0]
V11	Explanation of what AMR is and how it develops. Explanation of the types of antimicrobials, the need to develop more antimicrobial agents, and personal actions that one can take to slow down AMR.	274	Long form	102	7	2	2024-09-26	2025-04-04	190	6	P11	Explanation of a number of ways to avoid mosquito bites, especially when travelling	199	Long form	154	7	2	2024-09-22	2025-04-04	194	6	R11	Explanation of a number of ways to avoid mosquito bites, especially when travelling	199	Long form	154	7	2	2024-09-22	2025-04-04	194	6	58	318 [116; 670.8]	7 [2.3; 13]	1.5 [0; 3.5]
V12	Explanation of AMR, and how antibiotics are used in dentistry. Advocacy for dental prevention and actions one can take to avoid misusing antibiotics.	99	Long form	22	NA	3	2024-09-26	2025-04-04	190	6	P12	Explanation of what causes bad breath, and what one can do to prevent it	240	Long form	10	0	0	2024-09-29	2025-04-04	187	6	R12	Explanation of what causes bad breath, and what one can do to prevent it	240	Long form	10	0	0	2024-09-29	2025-04-04	187	6	38	104 [10; 340]	0 [0; 0]	0 [0; 1]
V13	Antibiotics will not work against cold and flu, and will actually cause more harm. Advice to speak with the pharmacist to guide individuals towards appropriate treatment	33	Shorts	987	42	15	2024-09-26	2025-04-04	190	6	P13	Disapproving the use of antibiotics for colds with the use of music	5	Shorts	3173	28	3	2022-12-07	2025-04-04	849	27	R13	Explanation of a form of iron deficiency and symptoms to recognise	5	Shorts	668	11	2	2024-08-13	2025-04-15	245	8	4	654 [516; 1315.8]	18 [14.8; 27]	4.5 [2.8; 8.5]
V14	Explanation of AMR, significance of the issue and personal actions that we can take to fight against AMR.	59	Shorts	512	31	5	2024-09-26	2025-04-04	190	6	P14	Explanation of the significance of AMR, what it is, why it's a serious problem for everyone, and personal actions one can take to fight against this urgent issue, and encouraging everyone to participate.	116	Long form	371	14	3	2024-05-15	2024-11-26	195	6	R14	Explanation of the significance of AMR, what it is, why it's a serious problem for everyone, and personal actions one can take to fight against this urgent issue, and encouraging everyone to participate.	116	Long form	371	14	3	2024-05-15	2024-11-26	195	6	37	1523 [1152; 2449]	45 [31; 71]	8 [3; 17]
V15	Explanation of what antimicribials are, how they can develop resistance, and the significance of AMR. Taking actions can help to protect vulnerable members of the society.	60	Shorts	24	4	1	2024-09-26	2025-04-04	190	6	P15	A short film story	1103	Long form	40	1	0	2024-05-15	2025-04-25	345	11	R15	A short film story	1103	Long form	40	1	0	2024-05-15	2025-04-25	345	11	11	74 [47.5; 318.5]	1 [0; 1.5]	0 [0; 0]
V16	Explanation of how antibiotics work, what antimicrobial resistance is, how AMR can stop antibiotics from working, the global impact of AMR and why one should not use leftover antibiotics. Finally, explanation of the coordinated pulse, and how we can prevent drug-resistant infections and AMR.	345	Long form	270	10	2	2024-09-26	2025-04-04	190	6	P16	Explanation of limitations of urine tests in detecting urinary tract infections, and why they can sometimes be negative even when one has an infection.	490	Long form	356	12	1	2024-04-21	2024-10-26	188	6	R16	Explanation of limitations of urine tests in detecting urinary tract infections, and why they can sometimes be negative even when one has an infection.	490	Long form	356	12	1	2024-04-21	2024-10-26	188	6	144	419 [264.5; 933.8]	18 [10; 25.3]	3 [1; 6]
V17	Vlog of a AMR-related public engagement event, and invitation of a public member to learn about AMR	338	Long form	28	1	0	2024-09-26	2025-04-04	190	6	P17	A diagram explanation of what climate change is, how the global health community is working to combat against climate change and its impact	310	Long form	14	1	0	2022-11-08	2024-11-26	749	24	R17	A diagram explanation of what climate change is, how the global health community is working to combat against climate change and its impact	310	Long form	14	1	0	2022-11-08	2024-11-26	749	24	4	368 [146.8; 799]	6.5 [3.5; 13.3]	0.5 [0; 1.3]
V18	A two-person role play showing how to use home remedies against cold instead of using antibiotics	44	Shorts	1061	13	2	2024-09-26	2025-04-04	190	6	P18	A two-person role play of the struggles of the medical career pathway	27	Shorts	2	1	0	2024-09-13	2025-04-01	200	6	R18	A two-person role play of the struggles of the medical career pathway	27	98	Shorts	2	1	2024-09-13	2025-04-01	200	6	4	368 [146.8; 799]	6.5 [3.5; 13.3]	0.5 [0; 1.3]
